# Supplementary material for: CDK5RAP3 acts as a tumour suppressor in gastric cancer through the infiltration and polarization of tumour-associated macrophages
Source: Cancer Gene Ther. 2022 Aug 23;30(1):22–37. doi: 10.1038/s41417-022-00515-9 (PMC9842504; doi:10.1038/s41417-022-00515-9)
Supplement: Supplementary file 4 — Data S1 [file 41417_2022_515_MOESM4_ESM.xlsx]

## Sheet: 内部验证 新
Number	Gender	Age at surgery (years)	Chemotherapy	Depth of invasion	Lymph node metastasis	TNM stage	Recurrence-free survival	Recurrence	Dead	Overall survival	BMI	Location of primary tumor	Tumor size (mm)	Differentiation	CDK5RAP3 expression	CD68CT	CD206CT	CD68IM	CD206IM
1	1	61	0	1	1	1	80	0	0	80	21.8	2	30	0	0	11.0069	7.19606	7.33794	7.33794
2	0	60	0	4	3	3	4	1	1	6	20.81	2	120	1	0	19.5678	114.568	26.9058	107.623
3	1	73	0	2	1	2	91	0	0	91	21.87	2	15	0	1	42.8047	18.2499	80.7174	19.5678
4	1	49	1	3	0	2	91	0	0	91	24.22	1	40	0	1	88.0553	7.95922	30.5748	11.0069
5	1	60	0	4	0	2	33	1	0	91	21.48	1	50	1	1	84.3863	15.9187	192.009	85.6093
6	0	50	1	3	0	2	91	0	0	91	19.03	2	15	0	0	103.954	25.4986	90.5013	52.5886
7	0	69	1	4	1	3	91	0	0	91	26.37	1	40	1	1	165.104	10.917	127.191	78.2714
8	1	76	1	3	1	2	36	1	1	42	22.6	0	100	1	1	14.6759	2.15869	58.7035	0
9	0	60	1	4	2	3	33	1	1	39	19.14	0	55	1	1	55.0346	1.45306	62.3725	2.44598
10	1	55	1	1	2	2	90	0	0	90	23.14	2	45	1	1	58.7035	20.2466	12.2299	26.9058
11	1	49	1	3	2	3	90	0	0	90	23.89	1	50	1	0	181.003	30.0579	132.083	11.0069
12	1	75	1	4	0	2	90	0	0	90	21.61	1	50	1	1	160.212	75.7038	147.982	146.759
13	1	44	1	4	2	3	90	0	0	90	19.05	2	40	1	0	88.0553	32.6842	95.3932	17.1219
14	0	48	1	4	3	3	18	1	1	24	19.82	2	50	1	0	68.4875	82.6761	63.5955	61.1495
15	1	43	1	3	2	3	48	1	1	64	23.05	1	50	0	0	46.4736	108.52	70.9334	110.069
16	1	57	0	2	0	1	90	0	0	90	18.82	3	50	1	1	7.33794	2.93586	7.33794	15.8989
17	1	66	1	4	1	3	90	0	0	90	19.03	0	35	1	1	260.497	25.6117	237.26	7.33794
18	1	76	0	3	1	2	61	1	1	68	24.91	2	20	1	0	66.0415	51.6033	57.4805	97.8392
19	0	62	1	4	2	3	52	1	1	52	21.94	2	60	1	1	23.2368	32.2312	51.3656	4.89196
20	0	71	1	2	1	2	89	0	0	89	17.58	2	40	1	1	90.5013	14.4294	135.752	100.285
21	1	75	1	1	0	1	89	0	0	89	22.34	0	35	0	0	22.0138	106.743	26.9058	121.076
22	1	68	1	4	3	3	24	1	1	32	24.51	1	70	1	1	9.78392	10.9022	29.3518	13.4529
23	1	64	1	3	2	3	19	1	1	34	19.05	2	50	1	0	68.4875	2.91796	45.2506	11.0069
24	1	59	0	2	0	1	89	0	0	89	20.76	0	25	0	1	19.5678	12.9258	44.0276	17.1219
25	0	49	1	4	2	3	89	0	0	89	21.77	1	40	1	0	112.515	14.4511	223.807	1.22299
26	1	55	1	4	3	3	89	0	0	89	25.35	0	95	1	1	40.3587	10.0859	50.1426	1.22299
27	1	61	1	4	3	3	89	0	0	89	17.96	0	20	0	1	39.1357	11.57	12.2299	22.0138
28	1	69	0	2	1	2	17	1	1	51	20.76	2	50	1	1	7.33794	39.5016	4.89196	91.7243
29	1	74	0	1	0	1	88	0	0	88	20.98	0	60	0	1	48.9196	9.46932	83.1633	1.22299
30	1	70	1	3	0	2	87	0	0	87	19.53	2	70	1	0	30.5748	28.1654	46.4736	59.9265
31	1	76	0	3	1	2	14	1	1	18	22.49	3	60	1	0	40.3587	23.2829	92.9473	39.1357
32	1	55	1	4	2	3	45	1	1	45	20.18	0	55	1	1	121.076	18.0455	73.3794	48.9196
33	0	39	1	3	3	3	87	0	0	87	23.42	1	30	1	1	56.2576	76.9476	45.2506	48.9196
34	1	44	1	3	3	3	33	1	1	42	25.04	2	45	1	0	55.0346	55.2913	47.6966	81.9403
35	1	69	1	4	3	3	6	1	1	17	23.03	2	80	1	1	7.33794	12.283	150.428	11.0069
36	1	58	1	2	1	2	87	0	0	87	24.24	2	20	0	0	29.3518	38.8727	86.8323	64.8185
37	1	58	1	4	2	3	87	0	0	87	19.59	2	40	1	1	110.069	20.3877	34.2437	6.11495
38	1	35	1	2	3	3	87	0	0	87	22.05	2	40	1	1	108.846	5.86751	163.881	3.66897
39	1	72	1	3	1	2	87	0	0	87	23.88	2	30	1	0	39.1357	74.3747	55.0346	143.09
40	1	60	1	4	3	3	27	1	1	32.9	23.44	0	80	1	1	25.6828	38.7406	22.0138	39.1357
41	1	68	1	4	3	3	11	1	1	14	22.74	2	50	1	0	127.191	99.8531	35.4667	48.9196
42	1	71	1	4	1	3	87	0	0	87	16.22	2	30	0	1	58.7035	16.8892	26.9058	0
43	1	60	1	1	1	1	86	0	0	86	24.3	2	50	0	1	33.0207	96.9876	20.7908	95.3932
44	0	58	1	4	3	3	26	1	1	30	24.44	2	60	1	0	121.076	22.7659	62.3725	12.2299
45	0	61	1	3	3	3	17	1	1	23	17.31	2	65	1	1	4.89196	92.7991	7.33794	6.11495
46	1	60	1	3	1	2	86	0	0	86	25.73	0	45	0	1	33.0207	13.6796	85.6093	15.8989
47	0	43	0	2	0	1	86	0	0	86	23.01	2	35	1	0	156.543	52.8467	141.867	15.8989
48	1	75	0	3	3	3	29	1	1	31	19.59	3	120	1	0	90.5013	87.3019	122.299	61.1495
49	0	78	1	4	1	3	23	1	1	28	14.68	2	10	0	0	24.4598	32.0764	123.522	11.0069
50	1	62	1	4	2	3	60	1	0	86	20.06	2	40	1	0	177.334	10.1442	232.368	17.1219
51	1	49	1	4	3	3	86	0	0	86	21.22	3	80	0	0	7.33794	12.3681	9.78392	3.66897
52	0	48	1	4	2	3	15	1	1	31.1	26.71	1	25	1	1	100.285	9.36697	123.522	18.3449
53	1	62	1	3	0	2	86	0	0	86	19.03	3	50	0	1	17.1219	5.79708	238.483	2.44598
54	1	74	1	4	3	3	4	1	1	6	24.22	2	60	1	1	51.3656	23.007	48.9196	36.6897
55	0	52	0	1	0	1	86	0	0	86	24.03	1	25	1	0	119.853	88.3434	73.3794	35.4667
56	1	77	0	4	0	2	22.2	0	1	22.2	23.88	3	70	0	1	127.191	2.15968	166.327	1.22299
57	0	38	0	4	3	3	60	1	0	85	22.48	2	40	1	1	30.5748	17.2373	45.2506	6.11495
58	1	57	1	4	1	3	85	0	0	85	19.27	2	65	0	1	144.313	15.2471	107.623	4.89196
59	0	61	1	4	2	3	45	1	1	50	24.44	2	15	1	1	53.8116	5.04546	40.3587	3.66897
60	1	71	0	4	3	3	7	1	1	10	20.55	1	60	1	1	147.982	5.03621	231.145	0
61	1	66	1	4	2	3	85	0	0	85	21.26	2	50	1	0	7.33794	28.676	12.2299	40.3587
62	1	60	0	1	0	1	85	0	0	85	24.22	2	10	0	1	45.2506	2.93376	35.4667	2.44598
63	0	78	1	4	3	3	37	1	1	37	23.46	0	15	1	0	119.853	14.5985	141.867	19.5678
64	1	58	1	4	2	3	85	0	0	85	20.8	0	60	0	0	94.1703	47.49	73.3794	75.8254
65	1	53	1	4	3	3	85	0	0	85	21.08	1	120	1	0	160.212	54.504	99.0622	6.11495
66	1	54	1	3	0	2	85	0	0	85	25.32	3	40	1	0	8.56093	5.08531	11.0069	3.66897
67	1	50	1	4	0	2	85	0	0	85	22.46	2	40	1	0	9.78392	92.7358	8.56093	129.637
68	1	67	1	3	3	3	85	0	0	85	20.76	0	50	1	0	89.2783	3.63734	88.0553	2.44598
69	1	55	0	2	1	2	85	0	0	85	18.69	1	40	0	0	272.727	35.2142	251.936	97.8392
70	1	83	1	3	3	3	24	1	1	26	19.14	1	40	1	0	30.5748	3.62063	64.8185	28.1288
71	1	44	1	4	3	3	6	1	1	7	26.12	3	30	1	1	101.508	19.741	33.0207	110.069
72	1	54	1	3	2	3	6	1	1	37	21.3	1	60	0	1	6.11495	2.93286	13.4529	0
73	0	59	1	3	1	2	84	0	0	84	35.38	0	65	1	0	237.26	32.3286	289.849	63.5955
74	1	64	1	4	3	3	26	1	1	28	20.76	2	60	1	1	101.508	8.74808	62.3725	9.78392
75	1	61	1	4	3	3	7	1	1	14	25.1	2	70	1	0	9.78392	95.1057	44.0276	6.11495
76	1	57	0	1	0	1	84	0	0	84	16.8	2	30	1	1	66.0415	10.9124	22.0138	19.5678
77	0	72	1	3	0	2	84	0	0	84	23.62	2	20	1	1	7.33794	5.82884	22.0138	4.89196
78	1	67	1	4	3	3	12	1	1	12	16.9	1	50	1	0	51.3656	23.0399	80.7174	9.78392
79	1	51	0	1	0	1	84	0	0	84	27.68	3	60	0	1	24.4598	5.11472	25.6828	1.22299
80	1	70	0	1	0	1	84	0	0	84	26.12	2	30	0	0	11.0069	6.54279	8.56093	57.4805
81	0	59	1	3	1	2	83	0	0	83	21.3	0	45	0	1	47.6966	24.0618	46.4736	25.6828
82	1	48	0	1	0	1	83	0	0	83	26.26	2	10	0	0	40.3587	30.2935	41.5817	55.0346
83	1	66	1	3	2	3	30	1	1	36	16.96	1	40	0	1	80.7174	31.7253	67.2645	3.66897
84	1	80	0	3	0	2	83	0	0	83	25.95	0	25	0	1	79.4944	0.721311	59.9265	19.5678
85	0	62	0	3	3	3	22	1	1	28	20.28	1	80	1	0	47.6966	22.722	39.1357	34.2437
86	1	70	1	3	1	2	83	0	0	83	22.99	0	30	1	1	75.8254	0.718949	90.5013	34.2437
87	1	80	0	3	1	2	83	0	0	83	23.38	2	40	0	1	110.069	2.88685	154.097	17.1219
88	0	45	1	4	0	2	83	0	0	83	24.03	2	50	1	0	112.515	2.16953	168.773	0
89	1	65	1	3	1	2	83	0	0	83	20.58	1	50	1	1	83.1633	26.9313	110.069	129.637
90	0	62	1	4	3	3	83	0	0	83	20.31	1	70	0	1	53.8116	14.6779	53.8116	23.2368
91	1	67	0	1	0	1	83	0	0	83	339.51	2	8	1	0	6.11495	12.4436	18.3449	18.3449
92	0	56	1	4	3	3	12	1	1	40.5	19.23	1	60	1	1	167.55	79.1968	254.382	25.6828
93	1	65	0	2	1	2	83	0	0	83	19.23	0	20	0	1	8.56093	15.2646	7.33794	57.4805
94	0	50	1	3	1	2	83	0	0	83	23.05	0	30	0	1	63.5955	11.0188	85.6093	22.0138
95	1	57	1	3	3	3	27	1	1	32	22.49	0	40	1	1	15.8989	27.0406	30.5748	34.2437
96	0	58	1	2	3	3	83	0	0	83	20.03	2	60	1	1	79.4944	1.44535	108.846	15.8989
97	1	75	0	4	2	3	27	1	1	29	25.15	3	100	0	0	139.421	51.795	158.989	68.4875
98	1	50	1	3	3	3	83	0	0	83	23.39	2	60	0	1	225.03	30.1173	189.563	80.7174
99	1	61	0	3	2	3	10	1	1	18	23.53	0	45	0	0	73.3794	7.20999	234.814	31.7977
100	1	59	1	3	0	2	82	0	0	82	19.96	3	40	1	0	72.1564	77.4795	92.9473	77.0484
101	1	58	0	1	1	1	82	0	0	82	20.9	2	80	1	0	152.874	65.1626	75.8254	69.7104
102	1	70	0	3	2	3	18	1	1	20	23.03	3	80	0	0	29.3518	6.53334	17.1219	7.33794
103	1	55	1	3	1	2	82	0	0	82	22.84	0	30	1	1	100.285	32.7436	157.766	24.4598
104	1	50	1	2	0	1	82	0	0	82	22.6	2	10	0	0	17.1219	108.292	55.0346	58.7035
105	1	67	1	3	3	3	16	1	1	17	15.22	2	20	0	1	94.1703	3.6026	57.4805	0
106	1	47	1	3	3	3	82	0	0	82	22.84	3	30	1	0	67.2645	46.2829	140.644	135.752
107	1	54	1	4	3	3	49	1	1	64	20.07	2	50	1	0	112.515	9.49917	66.0415	19.5678
108	1	68	0	2	0	1	82	0	0	82	21.26	0	50	1	0	78.2714	53.2163	45.2506	64.8185
109	1	50	1	3	0	2	82	0	0	82	24.11	2	20	1	1	6.11495	3.67181	8.56093	44.0276
110	1	73	0	1	0	1	82	0	0	82	20.4	2	15	1	0	103.954	55.1656	88.0553	6.11495
111	1	66	1	3	2	3	82	0	0	82	21.45	0	20	0	0	75.8254	46.3002	192.009	69.7104
112	1	54	0	3	3	3	25	1	1	34	24.51	2	50	1	0	80.7174	78.5069	72.1564	44.0276
113	0	64	1	3	3	3	82	0	0	82	18.9	0	60	0	1	89.2783	0.725998	110.069	2.44598
114	1	63	0	3	0	2	83	0	0	83	26.15	0	70	0	1	155.32	33.8735	106.4	160.212
115	1	71	1	3	1	2	81	0	0	81	27.89	2	30	1	1	15.8989	10.221	55.0346	4.89196
116	0	33	1	3	1	2	81	0	0	81	23.23	3	100	1	0	130.86	41.8458	69.7104	64.8185
117	1	60	1	1	1	1	81	0	0	81	24.22	2	80	0	1	95.3932	12.2587	84.3863	78.2714
118	1	60	0	1	0	1	81	0	0	81	22.23	0	20	1	0	45.2506	41.1082	42.8047	80.7174
119	1	70	1	1	0	1	81	0	0	81	23.66	3	15	1	1	86.8323	5.13801	165.104	95.3932
120	1	55	1	4	1	3	81	0	0	81	20.76	2	50	0	1	75.8254	0.73081	171.219	15.8989
121	0	50	1	3	1	2	81	0	0	81	19.22	2	15	1	1	26.9058	0.730575	15.8989	8.56093
122	0	66	1	4	0	2	81	0	0	81	28.23	0	60	1	1	68.4875	5.09006	44.0276	26.9058
123	1	72	1	3	2	3	81	0	0	81	29.73	2	20	1	0	22.0138	48.9217	13.4529	78.2714
124	1	45	0	4	2	3	81	0	0	81	22.49	2	50	1	1	84.3863	4.33297	57.4805	8.56093
125	1	55	1	4	3	3	9	1	1	23	20.76	0	70	1	0	169.996	16.0579	168.773	56.2576
126	1	55	0	1	0	1	1	1	1	1	29	2	30	1	1	293.518	53.1336	247.044	78.2714
127	1	65	0	1	0	1	81	0	0	81	18.37	2	15	0	1	30.5748	2.88195	36.6897	50.1426
128	0	37	1	3	2	3	81	0	0	81	19.78	2	30	0	1	67.2645	0.719417	122.299	8.56093
129	1	62	1	4	3	3	35	1	1	53	20.76	3	50	1	0	152.874	2.1921	114.961	1.22299
130	1	56	0	1	0	1	81	0	0	81	21.26	2	25	0	1	6.11495	27.6381	8.56093	6.11495
131	1	65	0	4	0	2	4	1	0	81	20.76	2	60	1	1	270.281	0.723278	349.775	0
132	1	54	1	3	1	2	81	0	0	81	25.95	3	45	0	1	40.3587	16.5727	106.4	70.9334
133	1	62	1	3	2	3	9	1	1	17	24.8	0	90	0	1	22.0138	7.18726	29.3518	2.44598
134	1	65	0	2	0	1	80	0	0	80	22.49	0	80	0	0	22.0138	16.9019	45.2506	53.8116
135	1	62	1	4	2	3	18	1	1	23	21.22	2	50	0	1	30.5748	21.9571	44.0276	11.0069
136	1	70	0	3	3	2	46	1	1	46	19.38	2	60	1	0	209.131	67.1739	99.0622	13.4529
137	1	57	1	1	2	2	80	0	0	80	21.11	2	40	1	1	55.0346	12.3901	44.0276	64.8185
138	1	52	1	3	3	3	80	0	0	80	26.22	0	80	1	0	26.9058	15.8494	28.1288	50.1426
139	1	42	1	3	3	3	7	1	1	10	29.38	2	40	1	0	203.016	97.0263	147.982	33.0207
140	0	47	1	3	1	2	80	0	0	80	24.44	0	20	1	1	101.508	23.2786	72.1564	13.4529
141	1	44	1	3	0	2	80	0	0	80	27.12	2	30	1	0	99.0622	61.1383	52.5886	2.44598
142	1	73	1	3	0	2	11	1	0	80	20.68	2	40	1	1	317.977	20.9769	254.382	64.8185
143	1	55	1	3	1	2	80	0	0	80	24.22	2	20	1	1	149.205	8.61732	168.773	14.6759
144	1	61	1	3	0	2	31	1	1	31	20.76	2	30	1	0	55.0346	2.16872	64.8185	3.66897
145	1	52	1	1	0	1	79	0	0	79	23.36	2	20	1	0	8.56093	73.3276	59.9265	24.4598
146	1	61	1	4	3	3	79	0	0	79	18.59	2	30	0	0	6.11495	2.15571	9.78392	64.8185
147	0	81	1	3	3	3	31	1	1	27	32.89	2	40	1	1	73.3794	27.354	52.5886	51.3656
148	1	80	1	3	3	3	10	1	1	15	25.95	1	70	1	0	13.4529	52.0286	66.0415	58.7035
149	0	59	0	1	0	1	79	0	0	79	24.65	2	40	0	1	99.0622	32.3899	40.3587	69.7104
150	1	63	1	4	3	3	12	1	1	13	24.57	3	120	1	0	140.644	32.7495	117.407	26.9058
151	1	66	1	3	2	3	79	0	0	79	17.3	2	25	1	1	31.7977	44.5819	4.89196	59.9265
152	1	61	1	3	3	3	21	1	1	27	21.22	2	60	1	0	83.1633	46.0845	52.5886	36.6897
153	1	65	1	3	2	3	79	0	0	79	21.51	2	40	0	1	58.7035	12.2891	291.072	13.4529
154	0	56	1	3	2	3	78	0	0	78	20.43	2	30	0	1	7.33794	6.56388	185.895	11.0069
155	0	54	1	2	0	1	78	0	0	78	25.81	2	20	1	1	1.22299	95.4395	6.11495	86.8323
156	1	63	1	4	3	3	49	1	1	53	21.26	0	60	1	0	3.66897	47.6631	7.33794	83.1633
157	0	65	1	3	2	3	11	1	1	19	20.03	1	70	1	0	75.8254	27.8531	67.2645	31.7977
158	1	58	1	4	2	3	7	1	1	13	20.7	2	60	1	0	102.731	3.66639	58.7035	6.11495
159	1	57	1	4	3	3	10	1	1	14	20.76	2	80	1	1	73.3794	2.17807	84.3863	2.44598
160	0	29	1	4	1	3	5	1	1	6	23.44	1	50	1	1	6.11495	175.61	4.89196	81.9403
161	1	17	1	3	3	3	77	0	0	77	18.37	0	20	1	1	39.1357	8.00585	47.6966	40.3587
162	1	58	0	2	0	1	77	0	0	77	22.77	1	20	1	1	2.44598	5.87367	7.33794	108.846
163	1	70	0	1	0	1	77	0	0	77	24.24	0	20	0	1	37.9127	41.0126	14.6759	8.56093
164	0	36	1	3	3	3	15	1	1	19	18.9	2	35	1	0	3.66897	35.2913	3.66897	130.86
165	1	64	1	4	3	3	42	1	1	42	22.86	3	60	1	1	7.33794	7.89938	6.11495	37.9127
166	0	55	0	1	1	1	77	0	0	77	22.27	2	20	1	0	44.0276	5.05707	42.8047	1.22299
167	0	67	0	1	0	1	77	0	0	77	23.34	2	60	1	0	28.1288	13.9281	9.78392	46.4736
168	1	78	1	3	3	3	77	0	0	77	23.92	0	70	0	0	106.4	10.0694	117.407	0
169	1	66	0	4	3	3	6	1	1	40	23.31	2	80	1	0	106.4	43.2926	41.5817	33.0207
170	1	54	0	3	3	3	42	1	1	43	22.86	0	80	0	1	73.3794	22.6216	223.807	19.5678
171	0	54	1	3	3	3	13	1	1	33	21.26	3	80	0	1	51.3656	15.9488	116.184	29.3518
172	1	66	1	2	3	3	76	0	0	76	22.04	2	20	1	1	83.1633	1.44616	40.3587	9.78392
173	1	76	0	4	2	3	51	1	1	51	23.67	2	50	0	1	62.3725	3.61411	99.0622	17.1219
174	1	49	1	2	0	1	76	0	0	76	17.3	0	25	1	0	111.292	10.2282	215.246	24.4598
175	1	71	0	1	0	1	76	0	0	76	20.76	1	40	1	1	30.5748	16.8657	18.3449	28.1288
176	1	76	0	1	3	2	13	1	1	60	22.04	0	55	1	0	19.5678	48.2236	42.8047	52.5886
177	1	70	0	4	3	3	75	0	0	75	27.55	0	50	1	0	63.5955	13.1957	8.56093	26.9058
178	0	73	0	3	1	2	4	1	1	12	32.88	2	70	1	0	9.78392	111.904	7.33794	4.89196
179	1	63	0	3	2	3	75	0	0	75	18.43	1	30	0	1	90.5013	72.2546	86.8323	45.2506
180	1	56	1	3	3	3	22	1	1	36	17.24	2	50	0	1	72.1564	2.90571	79.4944	7.33794
181	1	72	0	1	0	1	75	0	0	75	22.22	1	30	0	0	19.5678	100.332	31.7977	69.7104
182	1	66	0	1	0	1	75	0	0	75	20.57	3	20	0	0	57.4805	48.7947	75.8254	84.3863
183	1	64	0	1	0	1	75	0	0	75	19.36	0	5	0	1	102.731	45.9043	31.7977	23.2368
184	0	60	0	3	2	3	75	0	0	75	27.55	2	55	1	0	78.2714	12.3051	150.428	2.44598
185	1	67	0	3	2	3	7	1	1	7	20.43	3	40	1	0	39.1357	40.1831	64.8185	36.6897
186	1	76	0	3	2	3	74	0	0	74	22.04	0	75	1	1	79.4944	38.2575	117.407	72.1564
187	1	76	0	3	0	2	38	1	1	38	19.92	1	40	1	0	122.299	66.0571	242.152	1.22299
188	0	55	1	4	2	3	12	1	1	14	18.4	2	60	1	0	45.2506	30.9464	107.623	35.4667
189	1	62	0	4	3	3	8	1	1	33	22.39	2	30	1	0	127.191	71.8785	136.975	101.508
190	1	77	0	3	2	3	73	0	0	73	21.63	2	20	1	1	48.9196	32.2642	12.2299	75.8254
191	1	61	1	4	3	3	32	1	1	37	19.31	2	60	1	0	165.104	66.8904	178.557	4.89196
192	0	68	0	2	0	1	73	0	0	73	22.22	2	20	1	0	121.076	108.627	85.6093	80.7174
193	1	68	0	2	0	1	73	0	0	73	13.14	3	60	1	0	212.8	18.9448	308.194	144.313
194	1	77	0	3	2	3	72	0	0	72	21.36	1	90	0	1	31.7977	18.1976	36.6897	4.89196
195	1	87	1	3	1	2	72	0	0	72	19.06	2	45	1	1	113.738	0.733431	150.428	7.33794
196	1	62	0	3	0	2	72	0	0	72	20.82	2	30	1	0	157.766	5.77471	187.118	4.89196
197	1	66	0	3	3	3	12	1	1	14	20.51	3	80	0	0	123.522	21.7533	143.09	69.7104
198	1	53	1	3	2	3	24	1	0	72	24.11	0	60	0	0	83.1633	95.0868	371.789	128.414
199	0	64	1	3	0	2	71	0	0	71	25.1	3	25	0	1	6.11495	8.71558	6.11495	2.44598
200	0	66	0	3	3	3	18	1	1	40	17.51	2	40	1	0	6.11495	17.9715	6.11495	2.44598
201	1	60	1	3	0	2	71	0	0	71	25.35	2	35	1	0	13.4529	9.51332	39.1357	78.2714
202	1	69	1	2	2	2	70	0	0	70	23.92	2	40	0	1	92.9473	4.40941	161.435	31.7977
203	1	53	1	4	0	2	69	0	0	69	22.59	1	75	0	1	35.4667	4.33346	36.6897	77.0484
204	0	68	0	4	3	3	11	1	1	13	17.72	0	60	0	1	96.6162	4.30962	140.644	17.1219
205	0	50	0	3	2	3	69	0	0	69	27.24	2	30	1	0	7.33794	56.9109	6.11495	59.9265
206	1	83	1	3	0	2	69	0	0	69	23.53	1	30	1	0	200.57	6.49308	146.759	75.8254
207	0	68	1	4	2	3	68	0	0	68	27.47	2	30	1	1	102.731	7.24336	147.982	67.2645
208	1	77	1	3	0	2	68	0	0	68	19.9	1	30	1	0	254.382	84.7977	232.368	24.4598
209	0	18	0	4	3	3	0	1	1	7	27.33	1	120	1	1	66.0415	0.719841	57.4805	1.22299
210	1	49	1	3	3	3	21	1	1	34	28.41	3	140	1	0	53.8116	75.1241	33.0207	66.0415
211	1	60	0	2	3	3	21	1	1	33	21.17	2	35	1	0	41.5817	20.9932	55.0346	41.5817
212	1	59	0	2	3	3	7	1	0	67	22.39	2	50	0	0	36.6897	62.844	19.5678	89.2783
213	1	71	0	4	3	3	3	1	1	6	20.5	2	120	1	1	46.4736	19.7139	117.407	105.177
214	0	65	0	3	3	3	14	1	1	33	19.95	0	100	1	1	188.341	13.9141	209.131	24.4598
215	0	79	0	3	2	3	13	1	1	17	21.09	0	60	1	0	162.658	129.798	220.138	118.63
216	1	67	1	4	3	3	9	1	1	26	25.97	0	45	1	0	95.3932	25.5452	100.285	55.0346
217	1	71	0	3	1	2	26	1	1	28	17.51	1	30	0	0	84.3863	12.2455	113.738	45.2506
218	1	50	1	4	2	3	18	1	1	21	17.99	2	60	1	0	92.9473	25.6249	179.78	188.341
219	0	64	0	4	3	3	3	1	1	6	20.96	2	40	1	1	123.522	53.4665	94.1703	99.0622
220	1	49	0	4	3	3	15	1	1	18	19.49	0	40	1	1	55.0346	45.0138	84.3863	86.8323
221	1	83	1	4	2	3	17	1	1	19	26.83	0	70	1	0	91.7243	13.7029	78.2714	62.3725
222	0	65	1	4	3	3	6	1	1	9	20.32	3	40	1	1	88.0553	52.7577	125.968	4.89196
223	1	78	0	4	0	2	61	0	0	61	21.97	1	50	1	1	127.191	0.734735	195.678	29.3518
224	1	77	0	4	3	3	15	1	1	16	19.72	0	50	1	1	108.846	8.75906	200.57	8.56093
225	1	49	0	3	3	3	4	1	1	16	24.03	3	150	1	1	79.4944	4.38922	95.3932	73.3794
226	1	75	0	4	3	3	21	1	1	23	22.84	0	50	1	0	77.0484	22.3585	117.407	28.1288
227	0	62	1	4	3	3	12	1	1	18	18.83	2	45	1	0	157.766	47.7053	123.522	8.56093
228	1	78	0	4	3	3	9	1	1	10	19.81	2	140	1	0	217.692	2.18925	259.274	2.44598
229	0	84	0	3	0	2	59	0	0	59	16.44	2	90	1	0	262.943	25.6638	283.734	25.6828
230	1	52	0	4	3	3	9	1	1	10	17.96	0	70	1	1	28.1288	2.90161	15.8989	1.22299
231	0	37	1	4	2	3	21	1	1	25	19.95	3	70	1	0	196.901	87.5462	232.368	79.4944
232	1	55	1	3	2	3	32	1	0	58	21.01	2	50	1	0	91.7243	15.8244	132.083	19.5678
233	1	72	0	3	3	3	4	1	1	7	23.51	3	70	0	0	50.1426	0.730209	156.543	0
234	1	73	0	4	3	3	24	1	1	24	21.11	2	80	1	0	112.515	66.0117	357.113	6.11495
235	1	71	0	3	1	2	9	1	1	27	20.08	0	40	1	0	33.0207	0.730039	299.633	8.56093
236	1	66	0	3	3	3	2	1	1	5	27.76	3	40	1	0	36.6897	28.9493	42.8047	30.5748
237	1	65	0	4	2	3	8	1	0	58	20.03	0	120	1	1	331.43	5.05863	243.375	29.3518
238	0	65	0	4	2	3	5	1	1	9	19.92	0	50	1	0	184.672	63.9524	256.828	64.8185
239	1	51	0	4	3	3	3	1	1	7	22.53	3	160	1	0	190.786	70.8065	58.7035	7.33794
240	1	58	0	4	1	3	19	1	0	57	20.76	1	70	1	0	130.86	2.15747	215.246	1.22299
241	1	64	1	4	3	3	6	1	1	11	22.89	1	60	1	0	160.212	5.04141	211.577	80.7174
