# Supplementary material for: CDK5RAP3 acts as a tumour suppressor in gastric cancer through the infiltration and polarization of tumour-associated macrophages
Source: Cancer Gene Ther. 2022 Aug 23;30(1):22–37. doi: 10.1038/s41417-022-00515-9 (PMC9842504; doi:10.1038/s41417-022-00515-9)
Supplement: Supplementary file 7 — GSEA report for low CDK5RAP3 [file 41417_2022_515_MOESM7_ESM.xls]

## Sheet: gsea_report_for_l_1593167263802
RANK	NAME	GS<br> follow link to MSigDB	GS DETAILS	SIZE	ES	NES	NOM p-val	FDR q-val	FWER p-val	RANK AT MAX	LEADING EDGE
1	KEGG_PPAR_SIGNALING_PATHWAY	KEGG_PPAR_SIGNALING_PATHWAY	Details ...	69	0.389541	2.79528	0	0	0	9076	tags=39%, list=16%, signal=47%
2	KEGG_HEMATOPOIETIC_CELL_LINEAGE	KEGG_HEMATOPOIETIC_CELL_LINEAGE	Details ...	85	0.529694	1.84662	0	0	0	7883	tags=40%, list=14%, signal=47%
3	KEGG_SYSTEMIC_LUPUS_ERYTHEMATOSUS	KEGG_SYSTEMIC_LUPUS_ERYTHEMATOSUS	Details ...	55	0.52071	1.74993	0	0	0	6580	tags=35%, list=12%, signal=39%
4	KEGG_COMPLEMENT_AND_COAGULATION_CASCADES	KEGG_COMPLEMENT_AND_COAGULATION_CASCADES	Details ...	69	0.614296	1.72312	0	0	0	5068	tags=42%, list=9%, signal=46%
5	KEGG_O_GLYCAN_BIOSYNTHESIS	KEGG_O_GLYCAN_BIOSYNTHESIS	Details ...	30	0.322095	1.64847	0	0	0	2711	tags=20%, list=5%, signal=21%
6	KEGG_BIOSYNTHESIS_OF_UNSATURATED_FATTY_ACIDS	KEGG_BIOSYNTHESIS_OF_UNSATURATED_FATTY_ACIDS	Details ...	22	0.308643	1.64575	0	0	0	6491	tags=32%, list=12%, signal=36%
7	KEGG_PRION_DISEASES	KEGG_PRION_DISEASES	Details ...	35	0.586631	1.62867	0	0	0	5068	tags=46%, list=9%, signal=50%
8	KEGG_NEUROACTIVE_LIGAND_RECEPTOR_INTERACTION	KEGG_NEUROACTIVE_LIGAND_RECEPTOR_INTERACTION	Details ...	271	0.595841	1.59595	0	0	0	7199	tags=43%, list=13%, signal=49%
9	KEGG_LEUKOCYTE_TRANSENDOTHELIAL_MIGRATION	KEGG_LEUKOCYTE_TRANSENDOTHELIAL_MIGRATION	Details ...	116	0.414944	1.54982	0	0	0	5099	tags=25%, list=9%, signal=27%
10	KEGG_TIGHT_JUNCTION	KEGG_TIGHT_JUNCTION	Details ...	132	0.338462	1.53759	0	0	0	2868	tags=19%, list=5%, signal=20%
11	KEGG_CYTOKINE_CYTOKINE_RECEPTOR_INTERACTION	KEGG_CYTOKINE_CYTOKINE_RECEPTOR_INTERACTION	Details ...	264	0.425085	1.48204	0	0	0	7891	tags=33%, list=14%, signal=39%
12	KEGG_TGF_BETA_SIGNALING_PATHWAY	KEGG_TGF_BETA_SIGNALING_PATHWAY	Details ...	85	0.469791	1.41318	0	0	0	4205	tags=34%, list=8%, signal=37%
13	KEGG_HYPERTROPHIC_CARDIOMYOPATHY_HCM	KEGG_HYPERTROPHIC_CARDIOMYOPATHY_HCM	Details ...	83	0.63345	1.38986	0	0	0	4064	tags=40%, list=7%, signal=43%
14	KEGG_GLYCEROLIPID_METABOLISM	KEGG_GLYCEROLIPID_METABOLISM	Details ...	49	0.317722	1.3863	0	0	0	4094	tags=22%, list=7%, signal=24%
15	KEGG_WNT_SIGNALING_PATHWAY	KEGG_WNT_SIGNALING_PATHWAY	Details ...	150	0.356905	1.35258	0	0	0	5001	tags=22%, list=9%, signal=24%
16	KEGG_LEISHMANIA_INFECTION	KEGG_LEISHMANIA_INFECTION	Details ...	70	0.310056	1.33592	0	0	0	11008	tags=36%, list=20%, signal=45%
17	KEGG_MELANOGENESIS	KEGG_MELANOGENESIS	Details ...	101	0.462509	1.33167	0	0	0	6224	tags=35%, list=11%, signal=39%
18	KEGG_CALCIUM_SIGNALING_PATHWAY	KEGG_CALCIUM_SIGNALING_PATHWAY	Details ...	177	0.571228	1.32937	0	0	0	3605	tags=35%, list=7%, signal=37%
19	KEGG_HEDGEHOG_SIGNALING_PATHWAY	KEGG_HEDGEHOG_SIGNALING_PATHWAY	Details ...	56	0.537147	1.29811	0	0	0	5001	tags=38%, list=9%, signal=41%
20	KEGG_RENAL_CELL_CARCINOMA	KEGG_RENAL_CELL_CARCINOMA	Details ...	70	0.35958	1.29146	0	0	0	2686	tags=20%, list=5%, signal=21%
21	KEGG_TYROSINE_METABOLISM	KEGG_TYROSINE_METABOLISM		42	0.292709	1.27027	0	0	0	4740	tags=21%, list=9%, signal=23%
22	KEGG_DILATED_CARDIOMYOPATHY	KEGG_DILATED_CARDIOMYOPATHY		90	0.648506	1.26817	0	0	0	3227	tags=39%, list=6%, signal=41%
23	KEGG_LONG_TERM_POTENTIATION	KEGG_LONG_TERM_POTENTIATION		70	0.37633	1.25919	0	0	0	3227	tags=23%, list=6%, signal=24%
24	KEGG_FOCAL_ADHESION	KEGG_FOCAL_ADHESION		199	0.589734	1.24676	0	0.0191571	0.5	5127	tags=42%, list=9%, signal=46%
25	KEGG_ARRHYTHMOGENIC_RIGHT_VENTRICULAR_CARDIOMYOPATHY_ARVC	KEGG_ARRHYTHMOGENIC_RIGHT_VENTRICULAR_CARDIOMYOPATHY_ARVC		74	0.618326	1.2418	0	0.0183908	0.5	3410	tags=36%, list=6%, signal=39%
26	KEGG_VASCULAR_SMOOTH_MUSCLE_CONTRACTION	KEGG_VASCULAR_SMOOTH_MUSCLE_CONTRACTION		115	0.583998	1.23189	0	0.0176835	0.5	3227	tags=37%, list=6%, signal=39%
27	KEGG_CHEMOKINE_SIGNALING_PATHWAY	KEGG_CHEMOKINE_SIGNALING_PATHWAY		188	0.355636	1.20457	0	0.0384993	1	6632	tags=30%, list=12%, signal=34%
28	KEGG_ALDOSTERONE_REGULATED_SODIUM_REABSORPTION	KEGG_ALDOSTERONE_REGULATED_SODIUM_REABSORPTION		42	0.469765	1.20098	0	0.0371243	1	8454	tags=38%, list=15%, signal=45%
29	KEGG_ARGININE_AND_PROLINE_METABOLISM	KEGG_ARGININE_AND_PROLINE_METABOLISM		54	0.303644	1.19772	0	0.0358441	1	7062	tags=26%, list=13%, signal=30%
30	KEGG_GAP_JUNCTION	KEGG_GAP_JUNCTION		90	0.480512	1.17793	0	0.0346493	1	4182	tags=31%, list=8%, signal=34%
31	KEGG_BASAL_CELL_CARCINOMA	KEGG_BASAL_CELL_CARCINOMA		55	0.521104	1.16549	0	0.0335316	1	9132	tags=49%, list=17%, signal=59%
32	KEGG_VASOPRESSIN_REGULATED_WATER_REABSORPTION	KEGG_VASOPRESSIN_REGULATED_WATER_REABSORPTION		44	0.286823	1.15938	0	0.0324838	1	8731	tags=34%, list=16%, signal=40%
33	KEGG_TOLL_LIKE_RECEPTOR_SIGNALING_PATHWAY	KEGG_TOLL_LIKE_RECEPTOR_SIGNALING_PATHWAY		102	0.239499	1.13399	0	0.0314994	1	4915	tags=17%, list=9%, signal=18%
34	KEGG_LONG_TERM_DEPRESSION	KEGG_LONG_TERM_DEPRESSION		70	0.445036	1.13288	0	0.0305729	1	2689	tags=26%, list=5%, signal=27%
35	KEGG_PATHWAYS_IN_CANCER	KEGG_PATHWAYS_IN_CANCER		325	0.360949	1.11861	0	0.0296994	1	4226	tags=23%, list=8%, signal=25%
36	KEGG_ECM_RECEPTOR_INTERACTION	KEGG_ECM_RECEPTOR_INTERACTION		84	0.704755	1.11709	0	0.0288745	1	4314	tags=54%, list=8%, signal=58%
37	KEGG_CELL_ADHESION_MOLECULES_CAMS	KEGG_CELL_ADHESION_MOLECULES_CAMS		131	0.534411	1.11641	0	0.0280941	1	4429	tags=30%, list=8%, signal=32%
38	KEGG_REGULATION_OF_ACTIN_CYTOSKELETON	KEGG_REGULATION_OF_ACTIN_CYTOSKELETON		213	0.41543	1.11425	0	0.0273547	1	3858	tags=24%, list=7%, signal=26%
39	KEGG_MAPK_SIGNALING_PATHWAY	KEGG_MAPK_SIGNALING_PATHWAY		267	0.383087	1.09375	0	0.0266533	1	3109	tags=22%, list=6%, signal=23%
40	KEGG_MELANOMA	KEGG_MELANOMA		71	0.42993	1.06936	0	0.025987	1	3513	tags=23%, list=6%, signal=24%
41	KEGG_GLYCOSAMINOGLYCAN_DEGRADATION	KEGG_GLYCOSAMINOGLYCAN_DEGRADATION		21	0.350442	1.06085	0	0.0365671	1	8541	tags=33%, list=15%, signal=39%
42	KEGG_ADHERENS_JUNCTION	KEGG_ADHERENS_JUNCTION		73	0.37174	1.0564	0	0.0356964	1	3858	tags=25%, list=7%, signal=26%
43	KEGG_TYPE_II_DIABETES_MELLITUS	KEGG_TYPE_II_DIABETES_MELLITUS		47	0.335554	1.03031	0	0.0455586	1	7508	tags=36%, list=14%, signal=42%
44	KEGG_COLORECTAL_CANCER	KEGG_COLORECTAL_CANCER		62	0.290622	1.02948	0	0.0445232	1	6239	tags=23%, list=11%, signal=25%
45	KEGG_AXON_GUIDANCE	KEGG_AXON_GUIDANCE		129	0.411075	0.955828	1	1	1	5655	tags=31%, list=10%, signal=34%
46	KEGG_PHENYLALANINE_METABOLISM	KEGG_PHENYLALANINE_METABOLISM		18	0.388548	0.951118	1	1	1	6270	tags=28%, list=11%, signal=31%
47	KEGG_ERBB_SIGNALING_PATHWAY	KEGG_ERBB_SIGNALING_PATHWAY		87	0.320249	0.932703	1	1	1	6648	tags=28%, list=12%, signal=31%
48	KEGG_GLYCOSPHINGOLIPID_BIOSYNTHESIS_GANGLIO_SERIES	KEGG_GLYCOSPHINGOLIPID_BIOSYNTHESIS_GANGLIO_SERIES		15	0.630867	0.928242	1	1	1	6259	tags=40%, list=11%, signal=45%
49	KEGG_NEUROTROPHIN_SIGNALING_PATHWAY	KEGG_NEUROTROPHIN_SIGNALING_PATHWAY		126	0.309547	0.926077	1	1	1	5613	tags=25%, list=10%, signal=27%
50	KEGG_INTESTINAL_IMMUNE_NETWORK_FOR_IGA_PRODUCTION	KEGG_INTESTINAL_IMMUNE_NETWORK_FOR_IGA_PRODUCTION		46	0.263548	0.923754	1	1	1	6632	tags=17%, list=12%, signal=20%
51	KEGG_PROSTATE_CANCER	KEGG_PROSTATE_CANCER		89	0.260847	0.915918	1	1	1	6273	tags=22%, list=11%, signal=25%
52	KEGG_JAK_STAT_SIGNALING_PATHWAY	KEGG_JAK_STAT_SIGNALING_PATHWAY		155	0.287767	0.913768	1	1	1	7855	tags=26%, list=14%, signal=30%
53	KEGG_VIRAL_MYOCARDITIS	KEGG_VIRAL_MYOCARDITIS		68	0.32526	0.907239	1	1	1	1675	tags=13%, list=3%, signal=14%
54	KEGG_ADIPOCYTOKINE_SIGNALING_PATHWAY	KEGG_ADIPOCYTOKINE_SIGNALING_PATHWAY		67	0.352814	0.897351	1	1	1	3803	tags=22%, list=7%, signal=24%
55	KEGG_CARDIAC_MUSCLE_CONTRACTION	KEGG_CARDIAC_MUSCLE_CONTRACTION		78	0.409576	0.897098	1	1	1	7612	tags=29%, list=14%, signal=34%
56	KEGG_MTOR_SIGNALING_PATHWAY	KEGG_MTOR_SIGNALING_PATHWAY		52	0.312155	0.883584	1	1	1	3384	tags=19%, list=6%, signal=20%
57	KEGG_ABC_TRANSPORTERS	KEGG_ABC_TRANSPORTERS		44	0.280362	0.881714	1	1	1	4509	tags=23%, list=8%, signal=25%
58	KEGG_PROXIMAL_TUBULE_BICARBONATE_RECLAMATION	KEGG_PROXIMAL_TUBULE_BICARBONATE_RECLAMATION		23	0.287563	0.879995	1	1	1	7574	tags=26%, list=14%, signal=30%
59	KEGG_FC_GAMMA_R_MEDIATED_PHAGOCYTOSIS	KEGG_FC_GAMMA_R_MEDIATED_PHAGOCYTOSIS		96	0.259936	0.879388	1	1	1	8395	tags=27%, list=15%, signal=32%
60	KEGG_GLIOMA	KEGG_GLIOMA		65	0.289883	0.859681	1	1	1	3588	tags=18%, list=6%, signal=20%
61	KEGG_DORSO_VENTRAL_AXIS_FORMATION	KEGG_DORSO_VENTRAL_AXIS_FORMATION		24	0.381578	0.853066	1	1	1	7586	tags=38%, list=14%, signal=43%
62	KEGG_STEROID_HORMONE_BIOSYNTHESIS	KEGG_STEROID_HORMONE_BIOSYNTHESIS		55	0.305419	0.844758	1	1	1	6320	tags=22%, list=11%, signal=25%
63	KEGG_TASTE_TRANSDUCTION	KEGG_TASTE_TRANSDUCTION		51	0.242369	0.842357	0.5	1	1	4084	tags=14%, list=7%, signal=15%
64	KEGG_DRUG_METABOLISM_CYTOCHROME_P450	KEGG_DRUG_METABOLISM_CYTOCHROME_P450		71	0.264718	0.829781	1	1	1	9848	tags=27%, list=18%, signal=33%
65	KEGG_MATURITY_ONSET_DIABETES_OF_THE_YOUNG	KEGG_MATURITY_ONSET_DIABETES_OF_THE_YOUNG		25	0.327308	0.813148	1	1	1	8405	tags=40%, list=15%, signal=47%
66	KEGG_GNRH_SIGNALING_PATHWAY	KEGG_GNRH_SIGNALING_PATHWAY		101	0.289694	0.796597	1	1	1	2568	tags=16%, list=5%, signal=17%
67	KEGG_SMALL_CELL_LUNG_CANCER	KEGG_SMALL_CELL_LUNG_CANCER		84	0.312014	0.793141	1	1	1	4226	tags=20%, list=8%, signal=22%
68	KEGG_TRYPTOPHAN_METABOLISM	KEGG_TRYPTOPHAN_METABOLISM		39	0.347511	0.787255	1	1	1	6270	tags=28%, list=11%, signal=32%
69	KEGG_GLYCOSAMINOGLYCAN_BIOSYNTHESIS_CHONDROITIN_SULFATE	KEGG_GLYCOSAMINOGLYCAN_BIOSYNTHESIS_CHONDROITIN_SULFATE		22	0.519201	0.786333	1	1	1	9288	tags=59%, list=17%, signal=71%
70	KEGG_INSULIN_SIGNALING_PATHWAY	KEGG_INSULIN_SIGNALING_PATHWAY		137	0.272338	0.770167	1	1	1	5613	tags=23%, list=10%, signal=25%
71	KEGG_FC_EPSILON_RI_SIGNALING_PATHWAY	KEGG_FC_EPSILON_RI_SIGNALING_PATHWAY		79	0.231174	0.754836	1	1	1	7499	tags=24%, list=14%, signal=28%
72	KEGG_VEGF_SIGNALING_PATHWAY	KEGG_VEGF_SIGNALING_PATHWAY		76	0.227868	0.748566	1	1	1	7350	tags=22%, list=13%, signal=26%
73	KEGG_ACUTE_MYELOID_LEUKEMIA	KEGG_ACUTE_MYELOID_LEUKEMIA		57	0.265238	0.698233	1	1	1	6239	tags=21%, list=11%, signal=24%
74	KEGG_METABOLISM_OF_XENOBIOTICS_BY_CYTOCHROME_P450	KEGG_METABOLISM_OF_XENOBIOTICS_BY_CYTOCHROME_P450		69	0.246781	0.681736	1	1	1	9848	tags=23%, list=18%, signal=28%
75	KEGG_GLYCOSAMINOGLYCAN_BIOSYNTHESIS_HEPARAN_SULFATE	KEGG_GLYCOSAMINOGLYCAN_BIOSYNTHESIS_HEPARAN_SULFATE		26	0.39361	0.670742	1	1	1	5442	tags=35%, list=10%, signal=38%
76	KEGG_RETINOL_METABOLISM	KEGG_RETINOL_METABOLISM		64	0.182003	0.664807	1	1	1	7129	tags=17%, list=13%, signal=20%
77	KEGG_HISTIDINE_METABOLISM	KEGG_HISTIDINE_METABOLISM		29	0.26259	0.633279	1	1	1	6270	tags=28%, list=11%, signal=31%
78	KEGG_PHOSPHATIDYLINOSITOL_SIGNALING_SYSTEM	KEGG_PHOSPHATIDYLINOSITOL_SIGNALING_SYSTEM		76	0.245597	0.594555	1	1	1	3094	tags=14%, list=6%, signal=15%
79	KEGG_RIBOSOME	KEGG_RIBOSOME		88	0.386627	0.470384	1	1	1	13209	tags=42%, list=24%, signal=55%
80	KEGG_ASCORBATE_AND_ALDARATE_METABOLISM	KEGG_ASCORBATE_AND_ALDARATE_METABOLISM		25	0.225307	0.43075	1	1	1	3425	tags=12%, list=6%, signal=13%
81	KEGG_PRIMARY_BILE_ACID_BIOSYNTHESIS	KEGG_PRIMARY_BILE_ACID_BIOSYNTHESIS		16	0.534643			1	0	6142	tags=44%, list=11%, signal=49%
82	KEGG_GLYCINE_SERINE_AND_THREONINE_METABOLISM	KEGG_GLYCINE_SERINE_AND_THREONINE_METABOLISM		31	0.337045			1	0	7082	tags=32%, list=13%, signal=37%
83	KEGG_GLYCOSAMINOGLYCAN_BIOSYNTHESIS_KERATAN_SULFATE	KEGG_GLYCOSAMINOGLYCAN_BIOSYNTHESIS_KERATAN_SULFATE		15	0.461867			1	0	2673	tags=20%, list=5%, signal=21%
84	KEGG_ARACHIDONIC_ACID_METABOLISM	KEGG_ARACHIDONIC_ACID_METABOLISM		58	0.472291			1	0	7350	tags=38%, list=13%, signal=44%
85	KEGG_GLYCOSPHINGOLIPID_BIOSYNTHESIS_LACTO_AND_NEOLACTO_SERIES	KEGG_GLYCOSPHINGOLIPID_BIOSYNTHESIS_LACTO_AND_NEOLACTO_SERIES		26	0.243826			1	0	7357	tags=23%, list=13%, signal=27%
86	KEGG_RENIN_ANGIOTENSIN_SYSTEM	KEGG_RENIN_ANGIOTENSIN_SYSTEM		17	0.587426			1	0	3284	tags=35%, list=6%, signal=38%
87	KEGG_OLFACTORY_TRANSDUCTION	KEGG_OLFACTORY_TRANSDUCTION		385	0.322243			1	0	14236	tags=42%, list=26%, signal=56%
88	KEGG_AMYOTROPHIC_LATERAL_SCLEROSIS_ALS	KEGG_AMYOTROPHIC_LATERAL_SCLEROSIS_ALS		53	0.262045			1	0	6398	tags=25%, list=12%, signal=28%
89	KEGG_PATHOGENIC_ESCHERICHIA_COLI_INFECTION	KEGG_PATHOGENIC_ESCHERICHIA_COLI_INFECTION		56	0.348164			1	0	3696	tags=21%, list=7%, signal=23%
90	KEGG_ASTHMA	KEGG_ASTHMA		28	0.451505			1	0	6143	tags=25%, list=11%, signal=28%
